# Supplementary material for: Intracellular Isotope Localization in Ammonia sp. (Foraminifera) of Oxygen-Depleted Environments: Results of Nitrate and Sulfate Labeling Experiments
Source: Front Microbiol. 2016 Feb 19;7:163. doi: 10.3389/fmicb.2016.00163 (PMC4759270; doi:10.3389/fmicb.2016.00163)
Supplement: Supplementary file 1 [file Table1.XLS]

## Sheet: SuppleTable1_15N_dysoxic
Supplementary table 1. Result of Steel-Dwass test of 15N atom% between each organelle and ultrastructure under dysoxic condition. Upper right and lower left indicate the t values and p values, respectively.
	Vacuole	Mitochondrion	Organic lining	Electron dense body	Food vacuole	Possible endobiont	Cytosome	Peroxisome	Lipid droplet	Resin
Vacuole	-	2.05028	6.18149	5.82969	4.23282	4.43906	4.78003	3.50357	2.05028	4.47329
Mitochondrion	0.000***	-	4.39222	3.95858	0.54954	0.312336	1.11618	0.417411	6.18175	4.86693
Organic lining	0.0593747	0.000***	-	4.14141	2.50902	3.57808	3.76211	3.0033	1.9554	3.83886
Electron dense body	0.000***	0.003**	0.001**	-	2.32104	1.01827	2.87651	2.63493	5.78844	4.71543
Food vacuole	0.000961605	0.999936	0.263334	0.375074	-	0.493829	0.164163	0.396509	3.84761	4.06202
Possible endobiont	0.000***	1	0.013*	0.991256	0.999974	-	0.0379869	0.0666667	4.43963	3.83761
Cytosome	0.000***	0.983219	0.007**	0.112115	1	1	-	1.07624	4.78055	4.06202
Peroxisome	0.017*	0.999994	0.0796428	0.201246	0.999996	1	0.986998	-	3.50421	3.16228
Lipid droplet	0.563	0.000***	0.631	0.000***	0.005**	0.000***	0.000***	0.017*	-	4.89982
Resin	0.000***	0.000***	0.005**	0.000***	0.002**	0.005**	0.002**	0.0502123	0.000***	-
*p value < 0.05
**p value < 0.01
***p value < 0.001
