# Supplementary material for: Intracellular Isotope Localization in Ammonia sp. (Foraminifera) of Oxygen-Depleted Environments: Results of Nitrate and Sulfate Labeling Experiments
Source: Front Microbiol. 2016 Feb 19;7:163. doi: 10.3389/fmicb.2016.00163 (PMC4759270; doi:10.3389/fmicb.2016.00163)
Supplement: Supplementary file 2 [file Table2.XLS]

## Sheet: SuppleTable2_34S_dysoxic
Supplementary table 2. Result of Steel-Dwass test of 34S atom% between each organelle and ultrastructure under dysoxic condition. Upper right and lower left indicate the t values and p values, respectively.
	Vacuole	Mitochondrion	Organic lining	Electron dense body	Food vacuole	Possible endobiont	Cytosome	Peroxisome	Lipid droplet	Resin
Vacuole	-	3.29565	0.668502	0.0519581	0.434524	0.237465	0.595459	1.16775	3.29565	4.04727
Mitochondrion	1	-	0.956455	0.760866	0.669709	0.917416	0.017172	2.0314	3.9286	4.64008
Organic lining	0.886169	0.994483	-	1.15416	1.17759	1.28038	0.493829	2.2	3.30625	3.83886
Electron dense body	1	0.999061	0.978881	-	0.178558	0.429983	0.892791	0.87846	2.75378	3.78046
Food vacuole	0.999991	0.999667	0.975806	1	-	0.113961	0.558153	1.64268	2.39793	3.38585
Possible endobiont	1	0.995965	0.958169	0.999992	1	-	0.493829	1.4	2.61212	3.83886
Cytosome	1	1	0.999974	0.996719	0.999927	0.999974	-	1.98254	3.13823	4.06302
Peroxisome	0.977137	0.576584	0.456654	0.997102	0.827129	0.927642	0.61144	-	0.908249	2.004
Lipid droplet	0.033*	0.003**	0.032*	0.152608	0.326838	0.212	0.0539637	0.996	-	0.639042
Resin	0.002**	0.000***	0.005**	0.006**	0.025*	0.005**	0.002**	0.596169	1	-
*p value < 0.05
**p value < 0.01
***p value < 0.001
