# Supplementary material for: Intracellular Isotope Localization in Ammonia sp. (Foraminifera) of Oxygen-Depleted Environments: Results of Nitrate and Sulfate Labeling Experiments
Source: Front Microbiol. 2016 Feb 19;7:163. doi: 10.3389/fmicb.2016.00163 (PMC4759270; doi:10.3389/fmicb.2016.00163)
Supplement: Supplementary file 4 [file Table4.XLS]

## Sheet: SuppleTable4_34S_anoxic
Supplementary table 4. Result of Steel-Dwass test of 34S atom% between each organelle and ultrastructure under anoxic condition. Upper right and lower left indicate the t values and p values, respectively.
	Vacuole	Mitochondrion	Organic lining	Electron dense body	Food vacuole	Possible endobiont	Plastid	Cytosome	Peroxisome	Lipid droplet	Resin
Vacuole	-	4.7637	1.52315	1.29648	3.52456	2.12512	1.91836	5.13689	2.25553	2.10538	2.12062
Mitochondrion	0.000***	-	3.44462	5.19143	1.47617	3.70206	1.00223	0.946296	0.0318164	2.46082	5.00899
Organic lining	0.912447	0.024*	-	0.417786	3.26648	0.624389	1.9	4.23785	2.1	1.8783	3.54637
Electron dense body	0.97	0.000***	1	-	4.02146	1.29951	1.79051	5.71075	2.35005	2.04914	3.67304
Food vacuole	0.019*	0.928	0.043*	0.003**	-	2.9381	0.626936	1.42915	0.716498	2.02113	4.51265
Possible endobiont	0.559	0.001***	0.999933	0.969	0.111	-	1.42451	4.52012	1.99431	1.06199	4.11556
Plastid	0.705	0.995747	0.717571	0.786	1	0.943	-	1.39759	0.866025	0.771517	2.8
Cytosome	0.000***	0.997	0.001**	0.000***	0.941	0.000***	0.949	-	0.450835	2.82343	5.2508
Peroxisome	0.464971	1	0.577276	0.399	1	0.653055	0.998749	1	-	1.38873	2.9
Lipid droplet	0.573	0.328	0.732	0.614	0.634	0.993	1	0.149	0.951	-	3.54789
Resin	0.562295	0.000***	0.017*	0.011*	0.000***	0.002**	0.158	0.000***	0.122817	0.017*	-
*p value < 0.05
**p value < 0.01
***p value < 0.001
